# Supplementary material for: Fabrication and Application of Ag@SiO2/Au Core–Shell SERS Composite in Detecting Cu2+ in Water Environment
Source: Molecules. 2024 Mar 27;29(7):1503. doi: 10.3390/molecules29071503 (PMC11013303; doi:10.3390/molecules29071503)
Supplement: Supplementary file 1 [file molecules-29-01503-s001.zip]

Archive with 1 entries (1 files):
- molecules-2922792-supplementary.pdf
